# Supplementary material for: Maqui Berry and Ginseng Extracts Reduce Cigarette Smoke-Induced Cell Injury in a 3D Bone Co-Culture Model
Source: Antioxidants (Basel). 2022 Dec 14;11(12):2460. doi: 10.3390/antiox11122460 (PMC9774157; doi:10.3390/antiox11122460)
Supplement: Supplementary file 1 [file antioxidants-11-02460-s001.zip]

Archive with 1 entries (1 files):
- antioxidants-1982676-supplementary.pdf
